# Supplementary material for: Objective Evaluation of Clinical Actionability for Genes Involved in Myopathies: 63 Genes with a Medical Value for Patient Care
Source: Int J Mol Sci. 2022 Jul 31;23(15):8506. doi: 10.3390/ijms23158506 (PMC9369031; doi:10.3390/ijms23158506)
Supplement: Supplementary file 1 [file ijms-23-08506-s001.zip]

Archive with 1 entries (1 files):
- ijms-1816780-supplementary.xlsx
