# Supplementary material for: Objective Evaluation of Clinical Actionability for Genes Involved in Myopathies: 63 Genes with a Medical Value for Patient Care
Source: Int J Mol Sci. 2022 Jul 31;23(15):8506. doi: 10.3390/ijms23158506 (PMC9369031; doi:10.3390/ijms23158506)
Supplement: Supplementary file 1 [file ijms-23-08506-s001.zip › ijms-1816780-supplementary.xlsx]

## Sheet: gènes myopathies filnemus
Gene	Disease	Severity	Severity detail	Penetrance	Intervention considered	Effectiveness	Nature of intervention	Knowledge base	Total score	pubmed	Score Clingen Officiel (Total score + Knowledge base)
ABHD5	Triglyceride storage disease with impaired long-chain fatty acid oxidation (Chanarin-Dorfman syndrome)	1	Ichthyosis at birth, hepatomegalia, cataract, ataxia, deafness, mild muscular weakness, mild intellectual disability	0	Symptomatic treatment	0	0	E	1	20691590 18769256
ACAD9	Mitochondrial complex I deficiency due to ACAD9 deficiency	2	Childhood / adult: neurogical dysfunction, hepatic impairment, hypertrophic cardiomyopathy, exercise intolerance	0	Riboflavine	2	2	A	6	22499348 30025539
ACADVL	Acyl-CoA dehydrogenase (very long chain) deficiency (VLCAD deficiency)	3	Neonatal form / late stage, severe form / mild, lethal in few months with metabolic acidosis, severe hypoketotic hypoglycemia, cardiomyopathy, hepatomegaly. Severe form, penetrance considered complete	3	Hygienic and dietetic measures +/- triheptanoin acid /Medium cahin triglyceride / N-acetylcystein Prevention of rhabdomyolysis	2	1	C	9	20301763 10077518 9973285 30993714 30477112
ACTA1	Nemaline Myopathy 3- Actin congenital myopathy with cores Actin congenital myopathy with excess of thin myofilaments Congenital myopathy with fiber-type disproportion 1 Nemaline Myopathy 3	3	Lethal respiratory insufficiency in the very early, neonatal form	3	Symptomatic treatment : physiotherapy, orthopaedic scoliosis surgery, breathing assistance	1	1	C	8	31228046
ADAMTS2	Ehlers-Danlos syndrome dermatosparaxis	1	Skin and joint hyperlaxity, umbilical and inguinal hernia, tissue fragility, dermatosparaxis, haematomas	0	Symptomatic treatment	1	2	E	4	28306229
ADCY6	Lethal congenital contracture syndrome 8	3	Neonatal plus death in the neonatal period, decrease in active fetal movements, joint contractures, severe motor paralysis	0	Palliative treatment	0	0	E	3	24319099
ADGRG6	Lethal congenital contracture syndrome 9	3	Lethal fetal form, Intrauterine Growth Retardation with pterygium, severe arthrogryposis, anasarca, hydramnios	0	Symptomatic and palliative treatment	0	0	E	3	26004201
ADSSL1	Myopathy, distal, 5	1	Age of onset in adolescence, weakness and slowly progressive muscular atrophy predominant in the lower limbs	0	Symtomatic treatment	1	2	E	4	26506222
AGL	Glycogen storage disease type IIIa - GSD IIIa Glycogen storage disease type IIIb - GSD IIIb Glycogen storage disease type IIIc - GSD IIIc Glycogen storage disease type IIId - GSD IIId	2	Beginning in childhood, severe muscle weakness, hepatomegaly, hypertrophic cardiomyopathy (HCM) +/- heart failure and sudden death (rare), hepatomegaly +/- cirrhosis, stunded growth, hypotonia, hypoglycaemia-related convulsions	0	Hygienic and dietetic measures with specific diet Vital disease screening because healthy measures can prevent hypoglycaemia and cardiac complication	2	2	C	6	27106217 28888851
AGRN	Congenital myasthenic syndrome 8, with pre- and postsynaptic defects	3	Improvement of muscle strength, prevention of myasthenic decompensation	3	Salbutamol, ephedrine	3	3	B	12	19631309 22205389
ALG14	Congenital myasthenic syndrome 15, without tubular aggregates	3	Improvement of muscle strength, prevention of myasthenic decompensation	3	Acetylcholinesterase inhibitors, 3,4-diaminopyridine	0	0	C	6	23404334 30808424
ALG2	Congenital myasthenic syndrome 14, with tubular aggregates	3	Improvement of muscle strength, prevention of myasthenic decompensation	3	Acetylcholinesterase inhibitor (pyridostigmine)	0	0	C	6	23404334 30808424
AMPD1	Myopathy due to myoadenylate deaminase deficiency	1	Child / adult, asymptomatic / effort intolerance : cramp, tiredness	0	Symptomatic treatment / D-ribose	2	1	E	4	28751290 12117480
ANO5	LGMD2L / LGMD R12 Anoctamin5-related Miyoshi muscular dystrophy 3 (Early onset calf distal myopathy)	1	Adulthood, proximal muscle weakness / progressive distal damage, sometimes asymetrical, damage to the posterior quarters of the legs and thighs, variable expressiveness according to gender. Elevated CK > 1000 UI/L. Penetrating supposedly complete but variable expressivity	3	Symptomatic treatment	1	2	c	7	20096397 23670307
ASCC1	Spinal muscular atrophy with congenital bone fractures 2	3	Neonatal, severe hypotonia in utero, bone fractures, arthrogrypose, difficulty repsiratory and food --> death 1st month/ years of life	0	Palliative treatment	0	0	E	3	26924529 28218388 30327447
ATP2A1	Brody myopathy	1	Beginning in childhood, muscle cramps and stiffness during exercise or in the cold, reversible in a few seconds, mainly upper and lower limb and head	3	Symptomatic treatment (physiotherapy, hot beths, avoidance of the cold)	0	0	B	4	8841193 26248958
B3GALNT2	Muscular dystrophy-dystroglycanopathy (congenital with brain and eye anomalies), type A, 11	2	Variable symptomatology (early mucle weakness, intellectual disability, reduced life expectancy)	0	Palliative treatment / symptomatic	1	2	E	5	23453667 24084573
B4GAT1 [B3GNT1]	Muscular dystrophy-dystroglycanopathy (congenital with brain and eye anomalies), type A, 13	3	Possible early death, severe symptomatology: generalised muscular weakness, cerebral malformation, intellectual disability, cardiopathy	0	Palliative treatment	1	2	E	6	23359570 23877401
BAG3	Myofibrillar myopathy 6	3	Early infancy, rapid development, generalised muscle weakness, respiratory failure in adolescence, cardiomyopathy +/- transplantation	3	Symptomatic treatment: Implantable Cardioverter-Defibrillator (ICD)/ ventilation	2	3	D	11	26342832 30023292 25313375	9 AD myopathy myofibrillar (adult)
BICD2	Spinal muscular atrophy, lower extremity-predominant, 2	3	Neonatal, multiple arthrogryposis, severe hypotonia, respiratory failure, early childhood death or joint deformation, muscle weakness, anterior horn motor neuron involvement, slowly progressive	0	Symptomatic and palliative treatment (orthopedic surgery, physiotherapy)	0	0	B	3	23664116 23664119 23664120
BIN1	Congenital myopathy Centronuclear myopathy 2	2	Variable hypotonia, muscular weakness, variable severitu, scoliosis, +/- severe respiratory disorders, +/- cardiomyopathy, good prognosis if no heart or respiratory attack	0	Symptomatic treatment (physiotherapy, orthopaedic surgery (scoliose))	1	2	D	5	25260562 17676042
BVES [POPDC1]	LGMD2X / BVES-related myopathy	2	From adolescence onwards, progressive muscle weakness, arrhythmia and conduction disorder, syncopes	0	Symptomatic treatment	1	2	E	5	26642364
CACNA1S	Congenital myopathy	3	Forms of congenital myopathy are very severe at birth	0	Symptomatic treatment	1	1	E	5	8004673 28012042 26865514
	Susceptibility to malignant hyperthermia	2	Morbidity from malignant hyperthermia event	2	Avoidance of triggering anesthetics	3	3		10	16917943 16163667 19825159	10 DB malignant hyperthermia susceptibility (adult)
	Hypokalemic periodic paralysis, type 1 (mutational hotspots in exons 4, 11, 21 and 30)	1	Periodic hypokalemic paralysis variable duration, beginning around 20 years +/- vacuolar myopathy --> permanent motor deficit at 40-50 years. Moderate congenital myopathy	2	Acétazolamide, dichlorphenamide Treatment and prevention of paralytic attacks	3	3	A	9	8004673 7987325
CAPN3	LGMD2A / LGMD R1 Calpain3-related	1	Onset in adulthood, slight and progressive muscle weakness	3	Symptomatic treatment	1	2	C	7	15725583 9771675
CASQ1	Tubular aggregate myopathy (vacuolar myopathy with CASQ1 aggregates)	1	Begins at teen / adult age, muscle cramps + weakness, stable +/- asymptomatic	2	Symptomatic treatment	0	0	E	3	26136523 25116801 30258016
CAV3	LGMD1C / Rippling muscle disease Distal myopathy, Tateyama type	2	Variable age of onset, muscle weakness and atrophy, Isolated elevated CK Hypertrophic ou dilated cardiomyopathy Long QT syndrome	3	Symptomatic treatment +/- orthopaedic surgery	1	1	C	7	21496630 15580566 14981167 11431690 22581547
CCDC78	Congenital myopathy (centronuclear myopathy 4)	1	Neonatal hypotonia, distal muscle weakness > proximal, significant fatigability, no cardiac/respiratory impairment, mild cognitive impairment	0	Symptomatic treatment	0	0	E	1	22818856
CFL2	Nemaline myopathy 7	1	Muscular weakness, hypotonia, discrete respiratory impairment, slowly progressive	0	Symptomatic treatment	1	2	E	4	22560515 17160903
CHAT	Congenital myasthenic syndrome 6 (presynaptic)	3	Improvement of muscle strength, prevention of myasthenic decompensation	3	Acetylcholinesterase inhibitors, 3,4-diaminopyridine, salbutamol, ephedrine	3	2	B	11	26080897 30808424
CHKB	Congenital muscular dystrophy, megaconial type	3	Lethal cardiomyopathy	0	Symptomatic treatment plus vitamins	1	1	E	5	29067961
CHRNA1	Congenital myasthenic syndrome 1A Congenital myasthenic syndrome 1B Multiple pterygium syndrome, lethal type	3	Improvement of muscle strength, prevention of myasthenic decompensation	3	Fluoxetine, quinidine	2	3	B	11	18252226 18179903 30808424 25888793
CHRNB1	Congenital myasthenic syndrome 2C, associated with acetylcholine receptor deficiency Congenital myasthenic syndrome 2A + Fetal akinesia deformation sequence	3	Improvement of muscle strength, prevention of myasthenic decompensation Lethal fetal form, Intrauterine Growth Retardation with pterygium, severe arthrogryposis, anasarca, hydramnios	3	Fluoxetine, quinidine	2	3	B	11	27364156 30808424
CHRND	Congenital myasthenic syndrome 3A Congenital myasthenic syndrome 3B Congenital myasthenic syndrome 3C Multiple pterygium syndrome, lethal type	3	Improvement of muscle strength, prevention of myasthenic decompensation lethal fetal form, Intrauterine Growth Retardation with pterygium, severe arthrogryposis, anasarca, hydramnios	3	Fluoxetine, quinidine	2	3	B	11	18252226 18179903 30808424
CHRNE	Congenital myasthenic syndrome 4A, slow-channel	3	Improvement of muscle strength, prevention of myasthenic decompensatio	3	Fluoxetine, quinidine	2	3	B	11	30808424 8357190 7531341 8957026 11030414
	Congenital myasthenic syndrome 4B, fast-channel	3	Improvement of muscle strength, prevention of myasthenic decompensation	3	Acetylcholinesterase inhibitors, salbutamol, ephedrine, 3,4-diaminopyridine	3	3	B	12	30808424 8357190 7531341 8957026 11030414
	Congenital myasthenic syndrome 4C, associated with acetylcholine receptor deficiency	3	Improvement of muscle strength, prevention of myasthenic decompensation	3	Acetylcholinesterase inhibitors, 3,4-diaminopyridine, salbutamol, ephedrine	3	3	A	12	30808424 8357190 7531341 8957026 11030414
CHRNG	Multiple pterygium syndrome, lethal type Non lethal multiple pterygium syndrome (Escobar syndrome)	3	Lethal fetal form, intrauterine growth retardation (IUGR) with pterygium, severe arthrogryposis, anasarca, hydramnios) (neonatal, respiratory insufficiency +/-, multiple pterygium, arthrogryposis	3	No effective treatment, sometimes try a symptomatic anticholinesterase-type treatment for fatigability	0	0	C	6	16826531 18252226 30808424 18179903
CLCN1	Thomsen Myotonia congenita Becker congenita Myotonia	1	Myotonia, hypertrophy, difficulty in muscle relaxation, improvement with effort and worse with cold weather, variable severity	2	Mexiletine (side effect including abdominal pain) / lamotrigine / Ranolazine	2	2	A	7	13797441 7981750
	Myotonia congenita (recessive)	1	Prevention of stiffness	0	Mexiletine, carbamazepine	3	3	B	7	13797441 7981750
	Myotonia congenita (dominant)	1	Prevention of stiffness	0	Mexiletine, carbamazepine	3	3	C	7	13797441 7981750
CNTN1	Congenital myopathy (Compton-North)	3	Neonatal hypotonia, lack of spontaneous movement, muscle weakness respiratory failure, childhood death)	0	Palliative treatment	0	1	E	4	19026398
CNTNAP1	Lethal congenital contracture syndrome 7	3	Lethal fetal form, Intrauterine Growth Retardation with pterygium, severe arthrogryposis, anasarca, hydramnios	0	Symptomatic and palliative treatment	0	0	E	3	24319099
COL12A1	Bethlem myopathy Ullrich congenital muscular dystrophy UCMD	1	Slowly progressive muscle weakness	0	Symptomatic treatment (physiotherapy, orthopaedic surgery (achilles tendon))	1	1	C	3	27348394 29342313
COL13A1	Congenital myasthenic syndrome 19	3	Improvement of muscle strength, prevention of myasthenic decompensation	3	3,4-Diaminopyridine Salbutamol	3	3	B	12	26626625 30808424
COL1A1	Ehlers-Danlos syndrome, classic Ehlers-Danlos syndrome arthrochalasique	1	Joint hyperlaxity, +/- hips dislocation, hyperextensibility + skin fragility, muscular hypotonia	0	Symptomatic teatment (painkiller, arthrodesis, physiotherapy)	1	2	C	4	28192633 27011056 28306229
COL1A2	Ehlers-Danlos syndrome arthrochalasique	1	Joint hyperlaxity, +/- hips dislocation, hyperextensibility + skin fragility, muscular hypotonia	0	Symptomatic treatment (painkiller, arthrodesis, physiotherapy)	1	2	C	4	28192633 28306229
COL3A1	Ehlers-Danlos syndrome, hypermobile	3	Mostly : vascular complication of medium and large arteries, risk of death More rarely : joint hyperlaxity, hyperextensibility + skin fragility, muscular hypotonia	3	Symptomatic and prophylactic treatment	2	2	C	10	28192633 28306229	10 CA Ehlers-Danlos type IV adult (in released) pediatric (in preparation)
COL5A1	Ehlers-Danlos syndrome, classic	1	Hyperextensibility + skin fragility, atrophied scar, joint hyperlaxity +/- hips dislocation, muscular hypotonia	0	Symptomatic treatment (painkiller, arthrodesis, physiotherapy)	1	3	C	5	28192633 23587214 27011056 28306229	8 ND / 5 DC Ehlers-Danlos syndrome type 1 and 2 (adult)
COL5A2	Ehlers-Danlos syndrome, classic	1	Hyperextensibility + skin fragility, atrophied scar, joint hyperlaxity +/- hips dislocation, muscular hypotonia	0	Symptomatic treatment (painkiller, arthrodesis, physiotherapy)	1	3	C	5	28192633 23587214 27011056 28306229	8 ND / 5 DC Ehlers-Danlos syndrome type 1 and 2 (adult)
COL5A3	COL5A- / COL5A2-like phenotype	1	Hyperextensibility + skin fragility, atrophied scar, joint hyperlaxity +/- hips dislocation, muscular hypotonia +/- skin tumor	0	Symptomatic treatment (painkiller, arthrodesis, physiotherapy)	1	3	E	5	10722718 26910848	8 ND / 5 DC Ehlers-Danlos syndrome type 1 and 2 (adult)
COL6A1	Bethlem myopathy/ Ullrich congenital muscular dystrophy	2	Slowly progressive proximal muscle weakness mixed with proximal disc retractions and hyperlaxity (stiff rachis). Ullrich congenital muscular dystrophy (UCMD): severe neonatal form characterised by respiratory insufficiency and severe disability. Bethlem myopathy : more moedrate form with loss of gait or worsening of gait at the age of 50, restrictive respiratory impairment is more moderate and ra…	0	Symptomatic treatment (physiotherapy, orthopaedic surgery (achilles tendon))	1	1	C	3	24443028 24938411 25204870 21496625
COL6A2	Bethlem myopathy/ Ullrich congenital / Congenital myosclerosis	2	Slowly progressive proximal muscle weakness mixed with proximal disc retractions and hyperlaxity (stiff rachis). Ullrich congenital muscular dystrophy (UCMD): severe neonatal form characterised by respiratory insufficiency and severe disability. Bethlem myopathy : more moedrate form with loss of gait or worsening of gait at the age of 50, restrictive respiratory impairment is more moderate and ra…	0	Symptomatic treatment (physiotherapy, orthopaedic surgery (achilles tendon))	1	1	C	3	25204870 29406609 21496625
COL6A3	Bethlem myopathy/ Ullrich congenital / Congenital myosclerosis	2	Slowly progressive proximal muscle weakness mixed with proximal disc retractions and hyperlaxity (stiff rachis). Ullrich congenital muscular dystrophy (UCMD): severe neonatal form characterised by respiratory insufficiency and severe disability. Bethlem myopathy : more moedrate form with loss of gait or worsening of gait at the age of 50, restrictive respiratory impairment is more moderate and ra…	0	Symptomatic treatment (physiotherapy, orthopaedic surgery (achilles tendon))	1	1	C	3	25204870 29406609 21496625
COL6A6	COL6-like phenotype	1	Slowly progressive muscle weakness	0	Symptomatic treatment (physiotherapy, orthopaedic surgery (achilles tendon))	1	1	E	3	20882040 26247046
COLQ	Congenital myasthenic syndrome 5	3	Improvement of muscle strength, prevention of myasthenic decompensation	3	Salbutamol Ephedrine	3	3	A	12	9758617 9689136 30808424
CPT2	CPT II deficiency, infantile CPT II deficiency, lethal neonatal CPT II deficiency, myopathic, stress-induced	3	Begins a few months of life, severe fasting intolerance, hypoglycaemia with hypoacetonaemia --> coma / convulsions, +/- myopathy and cardiomyopathy with fatal paroxysmal arrhythmia	0	Hygienic and dietetic measures : the need to abandon total diet for a low fat diet with high carbohydrates +/- L-carnitine. Adult/muscular forms screening utility for rhabdomyolysis prevention (avoid fever, fast and long physical effort). Emergency form is given to the patient	2	2	C	7	10607472 20691590
CRYAB	Myopathy, myofibrillar, fatal infantile hypertrophy, alpha-B crystallin-related	3	Begins a few weeks of life, rapidly progressing muscular rigidity, lethal respiratory failure before 3 years, cardiomyopathy, cataract, less severe adult AD formation	0	Palliative treatment	0	0	E	3	20171888 27389816 9731540 14681890
DAG1	Muscular dystrophy-dystroglycanopathy (congenital with brain and eye anomalies), type A, 9 LGMD2P (Recessive LGMD with primary alphaDG defect)	2	LGMD2P / LGMD R16 Dystroglycan-related and MDD : slowly progressive muscle weakness, +/- intellectual disability (ID)	0	Symptomatic treatment, palliative treatment for Sd Walker-Warburg	1	2	C	5	14678799 25503980
DES	LGMD1E LGMD2R	3	Onset in adulthood, more or less severe muscle weakness, more or less heart disease with possible sudden death, more or less respiratory failure	0	Cardiac risks prevention / Defibrillator if needed	2	3	D	8	10717012	10 AD myopathy myofibrillar (adult)
	Scapuloperoneal syndrome, neurogenic, Kaeser type	3	Early adulthood, muscle weakness +/- severe, +/- heart disease with possible sudden death, +/- respiratory failure	0	Cardiac risks prevention / Defibrillator if needed	2	3	D	8	10717012 25313375
	Myopathy, myofibrillar, 1	3	Onset in adulthood, more or less severe muscle weakness, more or less heart disease with possible sudden death, more or less respiratory failure	3	Symptomatic treatment: prevention of cardiac risks. ++ Defibrillator treatment if necessary	2	3	D	11	9697706 10545598 10717012 20718792
DPM3	DPM3-CDG (Congenital Disorder of Glycosylation)	2	Progressive muscle weakness, dilated cardiomyopathy with or without rhythm disturbance	0	Symptomatic treatment	1	2	C	5	19576565 28803818 31266720
DNAJB6	LGMD1D / LGMD D1 DNAJB6-related	1	Variable age of onset, slowly progressive muscle weakness, distal and proximal forms	0	Symptomatic treatment	1	2	C	4	22366786 26205529
DNM2	Centronuclear myopathy 1 Charcot-Marie-Tooth disease, axonal type 2M Charcot-Marie-Tooth disease, dominant intermediate B Lethal congenital contracture syndrome 5	3	Early childhood / adult, muscle weakness / +/- slowly progressive peripheral neuropathy, AR form haemorrhagic fetal akinesia, severe hypotonia, respiratory failure, joint contraction, lethal	3	Symptomatic treatment (physiotherapy, orthopaedic surgery) / palliative treatment for fetal akinesia	1	1	C	8	23092955 30208955 27861221 19502294 22091729
DOK7	Congenital myasthenic syndrome 10 Fetal akinesia deformation sequence	3	Improvement of muscle strength, prevention of myasthenic decompensation lethal fetal form, Intrauterine Growth Retardation with pterygium, severe arthrogryposis, anasarca, hydramnios	3	Salbutamol, ephedrine	3	3	A	12	19261599 30588388
DOLK	DOLK-CDG (Congenital Disorder of Glycosylation)	2	Dilated cardiomyopathy: death in childhood, hypotonia, muscle weakness, multi-system involvement, ichthyosis, epilepsy, progressive microcephaly	0	Symptomatic treatment	1	2	C	5	22242004 17273964
DPAGT1	Congenital myasthenic syndrome 13, with tubular aggregates DPAGT1-CDG/ALG7-CDG	3	Improvement of muscle strength, prevention of myasthenic decompensation	3	Acetylcholinesterase inhibitors, 3,4-diaminopyridine, salbutamol, ephedrine	3	3	B	12	22742743 23447650 30808424
DPM1	DPM1-CDG (Congenital Disorder of Glycosylation)	2	Psychomotor delay, convulsion, hypotonia, dysmorphia microcephaly	0	Symptomatic treatment	1	2	D	5	10642602 10642597 23856421 29079546
DPM2	DPM2-CDG (Congenital Disorder of Glycosylation)	2	Delayed growth and development, osteopenia, hypotonia, liver dysfunction, severe epilepsy with of without early death	0	Symptomatic treatment	1	2	D	5	23109149 19901254
DPM3	DPM3-CDG (Congenital Disorder of Glycosylation)	2	progressive muscle weakness, dilated cardiomyopathy with or without rhythm disturbance	0	symptomatic treatment	1	2	C	5	19576565 28803818 31266720
DYNC1H1	Spinal muscular atrophy, lower extremity-predominant 1	1	Early childhood, weakness and muscular atrophy of the lower limbs, stable/ very slowly progressive	0	Symptomatic treatment	1	1	B	3	22459677 25609763
DYSF	LGMD2B / LGMD R2 Dysferlin-related Miyoshi muscular dystrophy 1 Distal myopathy with anterior tibial onset	2	Begins in adulthood, progressive muscle weakness, severe myopathy, very marked handicap	0	Symptomatic treatment	1	2	C	5	17698709 31043956 31019989
ECEL1	Distal arthrogryposis type 5D	1	Neonatal contractures of feet and hands, facial dysmorphia	0	Symptomatic treatment	1	1	B	3	23236030 23261301
EMD	Emery-Dreifuss muscular dystrophy 1, X-linked	3	Onset in childhood, weakness plus muscle atrophy, tendon retractions, scoliosis, cardiomyopathy, rhythm disorder, conduction disorder : sudden death, respiratory failure	0	Symptomatic treatment +/- orthopedic surgery, pacemaker, heart transplant	2	3	C	8	20301609 23622360	7 DC Emery-Dreifuss muscular dystrophy (adult)
ENO3	Glycogen storage disease XIII GSD13	1	Adult, exercise intolerance, myalgia, McArdle-Like penotype. Very rare disease	0	Symptomatic treatment	0	0	E	1	25267339 11506403 30397902
ERBB3	Lethal congenital contractural syndrome 2	3	Neonatal with death, arthrogrypose pultiple, craniofacial abnormality, anterior horn cell degeneration	0	Symptomatic and palliative treatment	0	0	E	3	17701904
ETFA	Multiple acyl-CoA dehydrogenase deficiency (MADD; Glutaric aciduria type IIA)	3	Neonatal form / late form, severe / less severe, lethal within a few months with metabolic acidosis, severe hypoketotic hypoblycaemia, cardiomyopathy, hepatomegaly. High diagnostic interest as the disease is mostly treatable by riboflavin supplementation plus or minus carnitine.	0	Hygienic diet plus symptomatic treatment	3	3	C	9	12815589 25200064
ETFB	Multiple acyl-CoA dehydrogenase deficiency (MADD; Glutaric aciduria type IIB)	3	Neonatal form / late form, severe / less severe, lethal within a few months with metabolic acidosis, severe hypoketotic hypoblycaemia, cardiomyopathy, hepatomegaly. High diagnostic interest as the disease is mostly treatable by riboflavin supplementation plus or minus carnitine.	0	Hygienic diet plus symptomatic treatment	3	3	B	9	12815589 25200064
ETFDH	Multiple acyl-CoA dehydrogenase deficiency (MADD; Glutaric aciduria type IIC)	3	Neonatal form / late form, severe / less severe, lethal within a few months with metabolic acidosis, severe hypoketotic hypoblycaemia, cardiomyopathy, hepatomegaly	0	Hygienic diet plus +/- riboflavin plus symptomatic treatment	2	1	E	6	12815589
FBLN5	Cutis laxa, autosomal dominant 2 Cutis laxa, autosomal recessive, type IA Neuropathy, hereditary, with or without age-related macular degeneration	3	Loss of skin elacsticity, from birth onwards, lethal cardiovascular and respiratory damage in the autosomal recessive (AR) form before 20 years	0	Symptomatic treatment	1	1	C	5	28383366
FBN2	Congenital contractural arachnodactyly	3	Early neonatal, Marfan-like syndrome, death in ploymalformative form with heart/ digestive involvement, severe scoloise, flexion joint contraction, arachnodactylia, muscle hypoplasia	3	Symptomatic and palliative treatment (orthopedic surgery, physiotherapy)	1	1	B	8	7493032 11754102 18767143 19006240
FHL1	Reducing body myopathy, X-linked 1a, severe, infantile or early childhood onset / Emery-Dreifuss muscular dystrophy 6, X-linked / myopathy x-linked with postural atrophy / scapuloperitonael myopathy X-linked	3	Respiratory failure, arrhythmia, conduction disorder, hypertrophic cardiomyopathy (HCM) then dilated cardiomyopathy (DCM) : sudden death	0	Symptomatic treatment: physiotherapist, orthopaedic surgery (tendon retraction), cardiological treatment + defibrillator + under medical supervision	2	3	C	8	29735270 25313375	7 DC Emery-Dreifuss muscular dystrophy (adult)
FKBP14	Ehlers-Danlos syndrome with progressive kyphoscoliosis, myopathy, and hearing loss	1	Congenital muscle hypotonia, congenital or early kyphoscoliosis, joint hyperlaxity / subluxations, skin fragility, blue sclera, deafness	0	Symptomatic treatment	1	1	C	3	28306229
FKRP	LGMD2I / LGMD R9 Dystroglycan-related Muscular dystrophy-dystroglycanopathy (congenital with brain and eye anomalies), type A, 5 Muscular dystrophy-dystroglycanopathy (congenital with or without mental retardation), type B, 5	3	Severe if Walker Warburg Syndrome, Isolated elevated CK, dilated cardiomyopathy, LGMD2I / LGMD R9 Dystroglycan-related: slowly progressive muscle weakness, dilated cardiomyopathy, respiratory muscle damage	0	Curative treatment : frequent heart damage with proposed transplants, palliative treatment	2	1	C	6	17878207 15883334
FKTN	LGMD2M / LGMD R13 Dystroglycan-related Muscular dystrophy-dystroglycanopathy (congenital with brain and eye anomalies), type A, 4 Muscular dystrophy-dystroglycanopathy (congenital without mental retardation), type B, 4	3	Possible early death, severe symptomatology: generalized muscle weakness, brain malformation, intelectual disability (ID), heart disease. Rare but existing mild forms. Isolated elevated CK	0	Curative treatment : frequent heart damage with proposed transplants, palliative treatment	2	1	C	6	17878207 19179078
FLAD1	Lipid storage myopathy due to flavin adenine dinucleotide synthetase deficiency	3	Childhood: heart and respiratory failure : early death, adult: muscle weakness	0	Symptomatic treatment +/- riboflavine	2	1	E	6	27259049 28433476 30680745
FLNC	Myopathy, distal, 4 Myopathy, myofibrillar, 5	2	Progressive muscle weakness with respiratory weakness and cardiomyopathy, conduction disorder and rhythm disorder	3	symptomatic treatment: physiotherapy, cardiological treatment	2	3	E	10	15824355 21620354 25313375	9 AD myopathy myofibrillar (adult)
GAA	Glycogen storage disease Type II - GSDII LGMD2V (Adult onset LGMD2 related to GAA deficiency) / Pompe disease	3	Differentiate between infantile (infantile-onset Pompe disease IOPD) and adult (late-onset Pompe disease LOPD) forms. Major benefit of screening for infantile forms because treatment with enzyme replacement therapy (ERT) should be started early. But there is also a great interest in detecting adult forms, even those that are not very severe, because respiratory complications can be prevented	3	Specific treatment: enzyme replacement therapy (allergic reaction to enzyme replacement, less effective in early paediatric forms) IV / 15days	2	2	A	9	28477382 16702877 8558570 22253258	9 CB (adult)
GBE1	Glycogen storage disease type IV Polyglucosan body disease, adult form	1	Lethal fetal form / congenital, hepatomegaly plus hypotonia plus delayed development plus or minus cirrhosis with portal hypertension plus or minus cardiomyopathy and respiratory failure. Polyglucosan: neurogenic bladder in adults, loss of sensation in extremities. Mainly liver disease with rare early neuromuscular forms (arthrogryposis)	0	Symptomatic treatment	2	1	C	4	25728520 27546458 30397902
GFPT1	Congenital myasthenia 12, with tubular aggregates	3	Improvement of muscle strength, prevention of myasthenic decompensation	3	Acetylcholinesterase inhibitors, 3,4-diaminopyridine, salbutamol, ephedrine	3	3	A	12	21310273 21975507 30808424 30808424
GLE1	Lethal congenital contracture syndrome 1 Arthrogryposis with Anterior Horn Cell Disease	3	Neonatal death before 32 Weeks of gestation +++, total fetal akinesia, anasarch, micrognathia, pulmonary hypoplasia, multiple acticular contractures	0	Symptomatic and palliative treatment	0	0	E	3	18204449 27684565
GMPPB	Muscular dystrophy-dystroglycanopathy (congenital with brain and eye anomalies), type A, 14 Muscular dystrophy-dystroglycanopathy (congenital with mental retardation), type B, 14 LGMD2T / LGMD R19 GDP-mannose pyrophosphorylase-related	3	Improvement of muscle strength, prevention of myasthenic decompensation	3	Acetylcholinesterase inhibitors, 3,4-diaminopyridine, salbutamol, ephedrine	2	3	B	11	23768512 26133662
GNE	Distal myopathy with rimmed vacuoles (Nonaka) and Hereditary inclusion body myopathy	1	Slowly progressive muscle weakness	0	Symtomatic treatment and diet	1	2	C	4	30842975 29720219
GOLGA2	Developmental delay, seizures, progressive microcephaly, and muscular dystrophy Mucopolysaccharidosis type 3	2	Microcephaly, hypotonia, febrile infantile spasms, developmental delay	0	Symptomatic treatment	0	0	E	2	26742501
GYG1	Glycogen storage disease type XV Polyglucosan body myopathy 2	2	Variable onset, distal muscle involvement more or less scapuloperoneal, more or less cardiac involvement (hypertrophic cardiomyopathy CMH) and ventricular arrhythmia, slowly progressive.	0	Symptomatic treatment	1	1	E	3	20357282 29264399
GYS1	Glycogen storage disease, type 0	3	Early childhood hypertrophic cardiomyopathy (CMH) plus arrhythmia : sudden death, muscle fatigue plus pain, syncope during physical activity	0	Symptomatic treatment	1	2	E	6	18358695 19699667
HACD1 [PTPLA]	Congenital myopathy	2	Variable hypotonia, variable muscle weakness severity, scoliosis, respiratory problems +/- severe, +/- cardiomyopathy, good prognosis if not cardiac/respiratory involvement	0	Symptomatic treatment ( orthopedic surgery, physiotherapy )	1	1	E	4	23933735
HNRNPA1	Inclusion body myopathy with early-onset Paget disease without frontotemporal dementia 3	3	Adult, multi-system degenerative disorder, muscle weakness, Paget's disease, frontotemporal dementia, repiratory/ heart failure : death	0	Symptomatic treatment	1	2	C	6	23455423 27066560
HNRNPDL	LGMD1G / LGMD D3 HNRNPDL-related	1	adult onset, mild and progressive muscle weakness	0	symptomatic treatment	1	2	E	4	31267206 24647604 15367920
HSPG2	Dyssegmental dysplasia, Silverman-Handmaker type Schwartz-Jampel syndrome, type 1	2	bone dysplasia, more or less neonatal form of dwarfism if onset early after birth, facial dysmorphia, joint contractures, more or less urogenital / cardiovascular abnormality, myotonia	3	carbamazepine	2	3	A	10	11101850
INPP5K	Muscular dystrophy, congenital, with cataracts and intellectual disability	2	Muscle damage plus intelectual disability (ID) plus cataract plus respiratory failure	0	symptomatic treatment + hormonology if hypogonadism	1	1	E	4	28190456 28190459
ISCU	Myopathy with lactic acidosis, hereditary	2	Severe exercise intolerance in childhood: heart palpitations, lactic acidosis, fatigue, muscle weakness plus or minus extensive muscle paralysis and circulatory shock: possible death.	0	Symptomatic treatment: diagnosis is vital for handing emergency form to the patient (in case of rhabdomyolysis: hospitalized in ICU)	2	2	C	6	18304497 18296749 28007899
ISPD	Muscular dystrophy-dystroglycanopathy (congenital with brain and eye anomalies), type A, 7 LGMD2U (Limb-Girdle, Muscular dystrophy related to ISPD) / LGMD R20 2-C-methyl-D-erythritol 4-phosphate cytidylyltransferase-like protein-related	3	Possible early death, severe symptomatology: generalized muscle weakness, brain malformation, intelectual disability (ID), heart disease	0	Palliative treatment	1	2	E	6	22522421
ITGA7	Congenital muscular dystrophy due to ITGA7 deficiency	1	Hypotonia, neonatal, dyspnea due to respiratory muscle weakness , scoliosis muscle weakness, predominantly proximal and atrophy Delayed motor development, cognitive impairment (in 1 of 3 patients)	0	Symptomatic treatment	1	1	E	3	19330236 19260934
KBTBD13	Nemaline myopathy 6	1	Muscle weakness of the hands and feet, discreet respiratory damage, slowly progressive	0	Symptomatic treatment	1	2	C	4	21109227
KCNA1	Myokymia with or without episodic ataxia type 1	1	In childhood, spastic contractions of skeletal muscles, ataxia, more or less epilepsy	3	Acetazolamide to decrease severity attacks decrease +/- antiepileptic, physiotherapist	2	2	E	8	7842011 19307729
KCNJ2	Andersen-Tawil syndrome	2	Periodic paralysis, QT interval prolongation plus ventricular arrhythmias: sudden death, scoliosis	3	Acetazolamide, dichlorphenamide, antiarythmic therapeutics.Treatment and prevention of paralytic attacks, cardiac arythmias, malformation.	3	3	B	11	12148092
KCNQ2	Epileptic encephalopathy, early infantile, 7 Myokymia	2	Benign familial neonatal epilepsy (BFNE) // Neonatal epileptic encephalopathy (NEE)	3	Tegretol (depend of the type of mutation)	2	3	A	10	11572947 17872363 30771507
KLHL40	Nemaline myopathy 8	3	Neonatal, severe with death in childhood, respiratory failure, heart disease, arthrogryposis, muscle contractions	0	Palliative treatment	0	0	C	3	27528495 23746549
KLHL41	Nemaline myopathy 9	3	Neonatal onset, hypotonia, retraction, severe respiratory failure	0	Symptomatic treatment / palliative treatment	0	0	C	3	24268659
KLHL9	Distal myopathy	1	Begins around 10-20 years old, weakness + slowly progressive distal muscle atrophy of the limbs, loss of tenderness at the extremities	0	Symptomatic treatment	1	2	E	4	20554658
KY	Congenital myopathy with core targetoid Myopathy, myofibrillar, 7	1	Begins in childhood, progressive muscle weakness, muscle contracture	0	Symptomatic treatment ( orthopaedic surgery, physiotherapy )	1	1	E	3	27484770 27485408
LAMA2	Muscular dystrophy, congenital merosin-deficient - MDC1A	3	Respiratory failure and arrhythmia	0	Symptomatic treatment (orthopaedic surgery for scoliosis, noninvasive ventilation (VNI), physiotherapy)	1	1	C	5	18700894 16216942
LAMB2	Pierson syndrome	3	Improvement of muscle strength, prevention of myasthenic decompensation, treatment of kidney disease	3	Palliative treatment, treatment of renal failure, Ephedrine for myasthenic syndrome	2	2	B	10	19251977 30808424
LAMP2	Danon disease	3	Severe cardiomyopathy with frequent mental retardation and sometimes retinopathy	0	Symptomatic treatment +/- transplant	1	1	E	5	26748608 29753918 30857840
LARGE1 [LARGE]	Muscular dystrophy-dystroglycanopathy (congenital with brain and eye anomalies), type A, 6 Muscular dystrophy-dystroglycanopathy (congenital with mental retardation), type B, 6	2	Variable symptomatology (early muscle weakness, reduced life expectancy) or severe in the fetus	0	Symptomatic treatment / palliative treatment	1	2	E	5	19067344 17436019 24709677
LDB3 [ZASP]	Late onset distal myopathy (Markesbery-Griggs) Myopathy, myofibrillar, 4	2	Variable age of onset, heart disease, progressive distal / proximal muscle weakness	0	Symptomatic treatment	1	1	E	4	26342832 27389816 15668942 27546599 23263837
LDHA	Glycogen storage disease XI - GSD11	1	Exercise intolerance: fatigue, pain and muscle cramps McArdle-Like phenotype. Very rare disease	0	Symptomatic treatment	0	0	E	1	29198466 7603529
LIMS2 [PINCH-2]	LGMD2W (Limb girdle muscular dystrophy with severe cardiomyopathy and triangular tongue) / PINCH-2 related myopathy	3	Onset in childhood, weakness plus progressive and severe muscle atrophy, severe dilated cardiomyopathy	0	Symptomatic treatment	1	2	E	6	25589244
LMNA	LGMD1B / Emery-Dreifuss muscular dystrophy Congenital muscular dystrophy due to LMNA defect	3	Respiratory failure, arrhythmia, conduction disorder, dilated cardiomyopathy (DCM) : sudden death	3	Symptomatic treatment: physiotherapist, orthopaedic surgery (tendon retraction), cardiological treatment Implantable Cardioverter-Defibrillator (ICD) Efficiency for preventing fatal ventricumar tachycardia Heart transplantation	3	3	B	12	10080180 10814726 15668447 17377071 16407522 10739764 18551513 31155932 27938454	9-10 BN Dilated cardiomyopathy (adult) 7 DC Emery-Dreifuss muscular dystrophy (adult)
LMOD3	Nemaline myopathy 10	3	Neonatal onset, hypotonia, retraction, severe respiratory failure, broad phenotypic spectrum	0	Symptomatic and palliative treatment	1	1	C	5	25250574
LPIN1	Acute recurrent myoglobinuria	3	Childhood, frequent and severe rhabdomyolysis, hypertonia, muscle stiffness, renal failure. Potentially very serious disease with many deaths of children in episodes of rhabdomyolysis related to rhythm disorders.	0	Symptomatic treatment: Glucose and IV hydratation, monitoring of vital functions. Very high importance of diagnosis to give emergency cards and to hospitalise urgently at the first symptoms of rhabdomyolysis.	1	2	E	5	20583302
LRP4	Congenital myasthenic syndrome 17	3	Improvement of muscle strength, prevention of myasthenic decompensation	3	Salbutamol, ephedrine	0	0	C	6	24234652 30808424
MAGEL2	Schaaf-Yang syndrome	2	Arthrogryposis, scoliosis, obesity, spychomotor dvpt delay, Intelectual Disability, autism traits, neonatal hypotonia	0	Symptomatic treatment (orthopedic surgery, physiotherapy)	1	1	B	4	26365340 28281571 29359444
MAP3K20 [ZAK]	Centronuclear myopathy 6 with fiber-type disproportion	1	Begins at birth / first years, hypotonia + generalized muscle weakness, joint contractures, scoliosis, stable/ slowly progressive.	0	Symptomatic treatment	0	0	E	1	27816943
MATR3	Amyotrophic lateral sclerosis 21 Vocal cord and pharyngeal distal myopathy	1	Muscle weakness in the hands and feet, swallowing and voice problems	0	Symptomatic treatment: physiotherapy and speech therapy	1	2	E	4	25154462 23842731 19344878 28872913
MEGF10	Congenital myopathy (early-onset myopathy with areflexia, respiratory distress and dysphagia)	2	Neonatal onset with severe hypotonia, low generalized msucular +/- severe, respiratory failure +/-severe --> childhood death respiratory arrest, scoliosis, cleft palate	0	Symptomatic treatment	1	1	E	4	22101682 29128256
MTM1	Congenital myopathy (X-linked myotubular myopathy)	3	Classic form: neonatal onset, lethal respiratory failure, muscle weakness, hypotonia, deaths in early life most of the time. Rarer form: onset in children/adults, male and female, muscle weakness of varying severity plus or minus respiratory problems, good prognosis if no respiratory involvement.	3	Palliative treatment	0	1	A	7	8640223 24070817 28685322 22968136 30902907 28237839
MUSK	Congenital myasthenic syndrome 9, associated with acetylcholine receptor deficiency Fetal akinesia deformation sequence	3	Improvement of muscle strength, prevention of myasthenic decompensation	3	Salbutamol, +/- 3,4-Diaminopyridine / Ephedrine (partially effective)	3	3	A	12	25537362 25612909 30808424
MYBPC1	Distal arthrogryposis type 1B Lethal congenital contracture syndrome 4	3	Lethal respiratory failure in the first hours of life, multiple and severe joint contractions, muscle atrophy. Campodactylie, varus equine feet, varaible and slowly progressive phenotype.	0	Symptomatic and palliative treatment	1	1	E	5	22610851
MYBPC3	Congenital myopathy	3	Neonatal myopathy + lethal cardiomyopathy	0	Palliative treatment	0	0	E	3	19858127
MYH2	Congenital myopathy (proximal myopathy and ophthalmoplegia) Distal arthrogryposis	2	Muscle weakness, +/- joint contractures at birth, variable severity, stable / very slowly progressive, moderate phenotype in severity.	0	Symptomatic treatment	1	1	E	4	24193343 23489661
MYH3	Distal arthrogryposis, type 2A / type 2B / type 8 Freeman-Sheldon (DA2A) Sheldon-Hall (DA2B) Multiple pterygium syndrome (DA8) SCTS	2	Distal forms of arthrogrypose, feet/ hands, +/- scoliosis, dysmorphia	0	Symptomatic treatment (orthopedic surgery, physiotherapy)	1	1	A	4	16642020 25256237 25957469
MYH7	Laing distal myopathy Congenital myopathy (myosin storage myopathy) Scapuloperoneal syndrome, myopathic type	2	Begins in childhood/ adult age, highly variable phenotype, more severe AR with heart disease +/- sudden death, slowly progressive muscle weakness and atrophy, scoliosis	3	Symptomatic treatment ( orthopedic surgery, physiotherapy, cardiology )	1	2	B	8	24664454 27387980
MYH8	Trismus-pseudocamptodactyly syndrome	1	Trismus plus neonatal pseudocamptodactylia	0	Symptomatic treatment	1	1	B	3	15282353 17041932
MYMK	Carey-Fineman-Ziter syndrome	2	Begins at birth, hypotonia, moebius sequence, Pierre-Robin sequence, severe scoliosis, stunting	0	Symptomatic treatment (orthopedic surgery, oto-rhino-laryngology, physiotherapy)	1	1	E	4	28681861
MYO18B	Klippel-Feil syndrome 4 with myopathy and facial dysmorphism	3	Neonatal onset, central hypotonia, cardiomyopathy, more or less pulmonary arterial hypertension (PAH), hemodynamic instability, myopathy, facial dysmorphia, possible early death	0	Symptomatic and palliative treatment	1	1	E	5	27858739 25748484
MYO9A	Congenital myasthenic syndrome, type not numbered yet Presynaptic congenital myasthenic syndrome	3	Improvement of muscle strength, prevention of myasthenic decompensation	3	Acetylcholinesterase inhibitor +/- 3,4-Diaminopyridine	0	0	C	6	27259756 30808424
MYOD1	Fetal akinesia deformation sequence	3	Lethal fetal form, IUCN with pterygium, severe arthrogryposis, anasarque, hydramnios	0	Symptomatic and palliative treatment	0	0	E	3	26733463
MYOT	LGMD1A / Myofibrillar myopathy Myopathy, myofibrillar, 3 Myopathy, spheroid body	1	Early adulthood, muscle weakness +/- severe, +/- heart disease, +/- respiratory failure. Myotiline: distal myopathy often beginning around the 5th decade or more or less severe proximal forms.	0	Symtomatic treatment	1	2	D	4	10958653 16380616
MYPN	Nemaline myopathy 11	1	Muscle weakness, hypotonia, discrete respiratory impairment, slowly progressive	0	Symptomatic treatment	1	2	E	4	28017374 28220527
NALCN	Congenital contractures of the limbs and face, hypotonia, and developmental delay Infantile hypotonia, with psychomotor retardation and characteristic facies 1	2	Neonatal onset, persistent severe hypotonia, global psychomotor retardation + intellectual impairment, dysmorphia, growth retardation, +/- congenital contractures.	0	Symptomatic treatment +/- acétazolamide	1	1	B	4	25683120 25864427 24075186 27214504
NEB	Nemaline Myopathy 2	2	Extended phenotypic spectrum	0	Symptomatic and palliative treatment	1	2	C	5	12207937 25205138
ORAI1	Tubular aggregate myopathy 2	1	Begins in childhood/adolescence, diffuse muscle weakness, hypocalcemia, slowly progressive	0	Symptomatic treatment	0	0	E	1	31448844 25227914
PFKM	Glycogen storage disease Type VII (Tarui)	1	Early childhood, muscle exercise intolerance, infantile form can be rapidly fatal, more or less dilated cardiomyopathy and breathing difficulty	0	Avoid physical exercise, no treatment	0	0	E	1	747977610 24427140
PGAM2	Glycogen storage disease X - GSD10	1	Exercise-induced cramps McArdle-Like phenotype. Very rare disease	0	Symptomatic treatment	0	0	E	1	23169535 28779239
PGK1	Phosphoglycerate kinase 1 deficiency	1	Chronic haemolytic anaemia, exercise intolerance, muscle weakness, cramps, myalgia, intelectual disability, more or less epilepsy, more or less ataxia, more or less trembling, neuromuscular signs like CMT	0	No treatment	0	0	E	1	16740138 19157875 26883264 30887539
PGM1	PGM1-CDG (Congenital Disorder of Glycosylation) / - Glycogen storage disease type XIV	2	Neonatal, Pierre Robin sequence plus cleft palate, intermittent hypoglycaemia, exercise intolerance, chronic hepatitis, multi-systemic disease. Muscle involvement dominated by rhabdomyolysis with possible cardiac involvement	0	Symptomatic treatment. Possible improvement with galactose intake reinforcing the importance of screening	2	1	C	4	24499211
PHKA1	Glycogen storage disease type IXd (ex type VIII) or X-linked muscle phosphorylase kinase deficiency	1	Adolescent / adult: muscle damage with exercise intolerance, myalgia, cramps and more or less asymptomatic fatigue McArdle-like pathology more benign than McArdle.	0	Hygienodietic rules, physiotherapy	3	3	C	7	15637709 12825073 30659246
PHKB	Glycogen storage disease type Ixb	1	Child: muscle damage with exercise intolerance, myalgia, cramps and fatigue, more or less symptomatic hypotonia and liver damage, more or less symptomatic interventricular septal hypertrophy / adults are asymptomatic	0	Hygienodietic rules, physiotherapy	3	3	B	7	9215682 30659246
PIEZO2	Distal arthrogryposis type 3 Arthrogryposis, muscle weakness and scoliosis Distal arthrogryposis type 5	2	Reserved prognosis in some cases, neonatal, severe hypotonia, multiple foot malformation syndrome, hands +/- heart, cyphoscoliosis	0	Symptomatic treatment (orthopedic surgery, physiotherapy)	1	1	B	4	23487782 27843126 27974811 24726473 25712306 30941898
PIP5K1C	Lethal congenital contractural syndrome 3	3	Neonatal onset with death, multiple arthrogrypose, craniofacial abnormality, anterior horn cell degeneration	0	Symptomatic and palliative treatment	0	0	E	3	17701898
PLEC	Congenital myasthenic syndrome with epidermolysis bullosa Epidermolysis bullosa simplex with muscular dystrophy LGMD2Q / LGMD R17 Plectin-related	3	Improvement of muscle strength, prevention of myasthenic decompensation, prevention and treatment of skin disease	3	Symptomatic treatment	2	3	C	11	8696340 10446808
PLOD1	Ehlers-Danlos syndrome cyphoscoliotic	2	Congenital muscle hypotonia, congenital or early kyphoscoliosis, joint hyperlaxity/subluxations, skin fragility, bluish sclera, eyeball fragility	3	Symptomatic treatment	1	1	C	7	28306229
PNPLA2	Neutral lipid storage disease with myopathy without ichthyosis	2	Adult, limb muscle weakness, slowly progressive, 50% cardiomyopathy, diabetes, fatty liver disease	0	No treatment	0	0	E	2	18657972 21544567
PNPLA8	Mitochondrial myopathy with lactic acidosis (MMLA)	1	From the first years of life proximate muscle weakness, dystonia, dysmetria, spasticity, partial complex epilepsy, progressive lactic acidosis	0	Symptomatic treatment	0	0	E	1	25512002
POGLUT1	LGMD2Z / LGMD R21 POGLUT1-related	1	Young adult, weakness plus slowly progressive muscle atrophy, one case with breathing difficulties	0	Symptomatic treatment	1	2	E	4	27807076
POMGnT1	LGMD2O / LGMD R15 Dystroglycan-related Muscular dystrophy-dystroglycanopathy (congenital with brain and eye anomalies), type A, 3 Muscular dystrophy-dystroglycanopathy (congenital with mental retardation), type B, 3	3	Severe if Walker Warburg syndrome, other MDD depressive syndrome LGMD2O / LGMD R15 Dystroglycan-related: slowly progressive muscle weakness.	0	Symptomatic and palliative treatment	1	2	C	6	15236414 19067344
POMGnT2	Muscular dystrophy-dystroglycanopathy (congenital with brain and eye anomalies), type A, 8	3	Severe if Walker Warburg syndrome, other MDD depressive syndrome	0	Symptomatic and palliative treatment	1	2	D	6	19067344 15236414
POMK	Muscular dystrophy-dystroglycanopathy (congenital with brain and eye anomalies), type A, 12 Muscular dystrophy-dystroglycanopathy (limb-girdle), type C, 12	2	Variable symptomatology (early muscle weakness, intelectual disability, microcephaly, reduced life expectancy)	0	Symptomatic and palliative treatment	1	2	E	5	24556084 24925318
POMT1	Muscular dystrophy-dystroglycanopathy (congenital with brain and eye anomalies), type A, 1 Muscular dystrophy-dystroglycanopathy (congenital with mental retardation), type B, 1 LGMD2K / LGMD R11 Dystroglycan-related	3	Severe if Walker Warburg syndrome LGMD2K / LGMD R11 Dystroglycan-related: slowly progressive muscle weakness, intelectual disability, microcephaly)	0	Palliative treatment except for LGMD2I / LGMD R9 Dystroglycan-related symptomatic treatment	1	2	C	6	17878207 12369018
POMT2	LGMD2N / LGMD R14 Dystroglycan-related Muscular dystrophy-dystroglycanopathy (congenital with brain and eye anomalies), type A, 2 Muscular dystrophy-dystroglycanopathy (congenital with mental retardation), type B, 2	2	Slowly progressive muscle weakness, intelectual disability	0	Symptomatic treatment	1	2	C	5	17878207 19138766
PREPL	Congenital myasthenic syndrome 22	3	Improvement of muscle strength, prevention of myasthenic decompensation	3	Acetylcholinesterase inhibitor	2	3	C	11	24610330 30808424
PRKAG2	Glycogen storage disease of heart, lethal congenital Cardiomyopathy, familial hypertrophic, with Wolff-Parkinson-white syndrome - CMH6	3	Severe arrhythmogenic heart disease more or less lethal in the neonatal period, cardiac congestion: arrest, pulmonary oedema	0	Prevention interest of arrhythmias and sudden death	3	2	C	8	28431061	10 NN cardiomyopathy familial hypertrophic (adult)
PYGM	Glycogen storage disease Type V (McArdle disease)	1	Beginning in childhood, intolerance to effort: myalgias, cramps, fatigue and muscle weakness, resolving after a few minutes of rest, more or less if formed at birth: hypotonia and respiratory insufficiency	0	Measures to prevent episodes of rhabdomyolysis (avoid intense efforts) plus prevention in case of anesthesia and during pregnancies. Effectiveness on the phenomenon of the second wind of taking sugars by mouth before exercise	2	2	A	6	21802952 29143597	9 NC Glycogen storage disease V (adult)
PYROXD1	Early-Onset myopathy with internalized nuclei and myofibrillar disorganization	1	Childhood, slowly progressive muscle weakness, muscle atrophy	0	Symptomatic treatment	0	0	E	1	27745833 31455395 30515627
RAPSN	Congenital myasthenic syndrome 11, associated with acetylcholine receptor deficiency Fetal akinesia deformation sequence	3	Improvement of muscle strength, prevention of myasthenic decompensation	3	Acetylcholinesterase inhibitors, salbutamol	3	3	A	12	15328566 12730725 12796535 18252226 18179903 30808424
RBCK1	Polyglucosan body myopathy 1 with or without immunodeficiency	3	Childhood, progressive proximate muscle weakness, severe lethal cardiomyopathy plus or minus transplantation plus or minus severe immunodeficiency and hyperinflamation. Most patients have severe heart disease, the cause of death. Crucial importance of diagnosis of this very rare disease	0	Symptomatic treatment +/- transplant	1	1	E	5	23798481 23889995 25041762
RYR1	Susceptibility to malignant hyperthermia	2	Morbidity from malignant hyperthermia event	2	Avoidance of triggering anesthetics	3	3	A	10		10 DB malignant hyperthermia susceptibility (adult)
	Central core disease King-Denborough syndrome Minicore myopathy with external ophthalmoplegia Congenital neuromuscular disease with uniform type 1 fiber (RYR1-related congenital myopathy with fatigable weakness, responding to pyridostigimine)	2	Spinal rigidity, muscle weakness and atrophy, hypotonia, developmental delay, more or less malignant hyperthermia, stable and slowly progressive	3	Symptomatic treatment (orthopedic surgery for scoliosis, physiotherapy). Systematic screening of patients at risk of malignant hyperthermia and recommendations for anesthesia (against indication: depolarizing curares, halogenated anesthetics)	1	1	B	7	30406384 28818389
SCN4A	Hyperkalemic periodic paralysis	1	Treatment and prevention of paralytic attacks	2	Acetazolamide, dichlorphenamide	3	3	C	9	26700687
	Paramyotonia congenita	1	Prevention of stiffness and weakness episodes	2	Mexiletine, carbamazepine	3	3	B	9	26700687
	Potassium-aggravated myotonias (myotonia fluctuans)	1	Prevention of stiffness.	2	Mexiletine, carbamazepine, acetazolamide, dichlorphenamide	3	3	A	9	26700687
	Potassium-aggravated myotonias (myotonia permanens, severe neonatal episodic laryngospasm)	3	Prevention of stiffness, treament and prevention of laryngospasm	3	Mexiletine, carbamazepine, acetazolamide, dichlorphenamide	2	3	A	11	26700687
	Congenital myasthenic syndrome type 16	3	Improvement of muscle strength, prevention of myasthenic decompensation	3	Acetylcholinesterase inhibitors, acetazolamide, dichlorphenamide	2	3	B	11	26700687
SELENON [SEPN1]	Rigid spine muscular dystrophy 1 / - Congenital myopathy with fiber-type disproportion	2	Minor to severe at birth muscle weakness, stable in 90% of cases, progressive repiratory failure, rigid spine	0	Symptomatic treatment (orthopedic surgery, physiotherapy)	1	1	E	4	11528383 15122708 16365872 12192640 20937510 21670436
SGCA	LGMD2D / LGMD R3 Alpha-sarcoglycan-related	2	Onset in childhood, progressive muscle weakness, more or less cardiac involvement in 20% of cases: reduced life expectancy	0	Symptomatic treatment	1	2	C	5	7663524 30838895
SGCB	LGMD2E : LGMD R4 Beta-sarcoglycan-related	2	Onset in childhood, progressive muscle weakness, varying degrees of cardiac and respiratory impairment	0	Symptomatic treatment	1	2	C	5	28284983 10662809 10678176
SGCD	LGMD2F / LGMD R6 Delta-sarcoglycan-related	2	Variable age of onset, progressive muscle weakness, respiratory impairment and more or less severe cardiomyopathy with early death	0	Symptomatic treatment	1	2	C	5	8841194 10662809
SGCG	LGMD2C / LGMD R5 Gamma-sarcoglycan-related	2	Onset in childhood, progressive muscle weakness, more or less cardiac and respiratory impairment: premature death	0	Symptomatic treatment	1	2	C	5	22240777 31194043 18285821
SLC22A5	Primary systemic carnitine deficiency	3	Early childhood/adult, progressive heart disease: heart failure / sudden death, muscle weakness, hypotonia, recurrent hypoglycemic / hypoketotic seizures more or less coma, lethargy. Crucial importance of diagnosis as severe heart disease treatable by carnitine supplementation.	0	L-carnitine per-os. Crucial importance of diagnosis as severe cardiomyopathy treatable by carnitine supplementation.	2	2	C	7	10051646 11058897
SLC25A1	Combined D-2- and L-2-hydroxyglutaric aciduria (Impaired neuromuscular transmission due to mitochondrial citrate carrier mutations)	3	Improvement of muscle strength, prevention of myasthenic decompensation	3	Acetylcholinesterase inhibitors, 3,4-diaminopyridine	2	3	C	11	26870663 30808424
SLC25A20	Carnitine-acylcarnitine translocase deficiency	3	Neonatal, severe hypoketotic hypoglycemia, hyperammonia, cardiomyopathy with or without arrhythmia, liver failure, muscle weakness, encephalopathy.	0	Hygienodietetic rules: avoid fasting, carbihydrates, medium chain triglycerides, unsaturated poly fatty acids, carnitine.	1	1	E	5	15363639 15365988 30477112
SLC25A32	Riboflavin-responsive exercise intolerance (RREI)	1	Childhood, exercise intolerance	0	Riboflavine plus symptomatic treatment	2	1	E	4	26933868 28443623
SLC5A7	Congenital myasthenic syndrome 20, presynaptic Distal hereditary motor neuronopathy type VIIA	3	Improvement of muscle strength, prevention of myasthenic decompensation	3	Acetylcholinesterase inhibitors, salbutamol	3	3	B	12	27569547 29088354 30808424
SNAP25	Congenital myasthenic syndrome 18	3	Improvement of muscle strength, prevention of myasthenic decompensation, management of intellectual disability and ataxia	3	3,4-Diaminopyrimidine	2	3	C	11	25792100 30808424
SPEG	Congenital myopathy (centronuclear myopathy 5)	3	Neonatal onset with severe hypotonia, low muscle +/- severe, respiratory failure and heart failure +/-severe --> childhood death	0	Symptomatic treatment	1	2	E	6	25087613 28624463 29614691 30412272
SPTBN4	Myopathy, congenital, with neuropathy and deafness	2	Begins in neonatal period, severe hypotonia, scoliosis, generalized muscle atrophy, central deafness, +/- epilepsy.	0	Symptomatic treatment	0	0	E	2	28540413
SQSTM1	Distal myopathy with rimmed vacuoles	1	aearly adulthood, muscle weakness and muscular atrophy	0	symtomatic treatment	1	2	E	4	26208961 27594680
STAC3	Congenital myopathy (Native American myopathy) Baily-Bloch	2	Muscle weakness, arthrogrypose, cyphoscoliosis, cleft palate, palpebral ptosis, malignant hyperthermia from anesthesia	0	Symptomatic treatment ( orthopedic surgery, physiotherapy )	1	1	C	4	28777491 30168660
STIM1	Tubular aggregate myopathy 1 Stormorken syndrome	1	Exercise cramps/ weakness, alcohol/drug induced myopathy, starts in childhood, ophthalmoparesis	0	Monitoring of Stormorken syndrome thrombopenia, haemorrhage, thrombosis)	2	2	C	5	31448844 23332920 24570283
SYT2	Congenital myasthenic syndrome 7, presynaptic (Lambert-Eaton myasthenic syndrome and nonprogressive motor neuropathy)	3	Improvement of muscle strength, prevention of myasthenic decompensation	3	3,4-Diaminopyrimidine	2	3	C	11	25192047 29874875 30808424
TCAP	LGMD2G / LGMD R7 Telethonin-related	2	Weakness plus atrophy of proximal lower limb muscles +/- respiratory impairment and hypertrophic cardiomyopathy	0	Symptomatic treatment	1	1	E	3	24843229 10655062 16352453
TIA1	Welander distal myopathy	1	Begins around 40 years, slowly progressive muscle weakness and atrophy of the hands	0	Symptomatic treatment: physiotherapy	1	2	E	4	23401021 23348830
TMEM5	Muscular dystrophy-dystroglycanopathy (congenital with brain and eye anomalies), type A, 10	2	Variable symptomatology (early muscle weakness, intelectual disability, reduced life expectancy) or very severe in fetuses	0	Symptomatic treatment or palliative treatment	1	2	E	5	23217329
TNNI2	Distal arthrogryposis multiplex congenita type 2B	1	From birth, joint contracture feet + hands, camptodactylia, dysmorphia	0	Symptomatic and palliative treatment (orthopedic surgery, physiotherapy, ergotherapy)	2	1	B	4	12592607 16802141 27790376
TNNT1	Nemaline myopathy 5	3	Neonatal onset, hypotonia, retraction, severe respiratory failure, life expectancy of 2 years	0	Palliative treatment.	0	0	C	3	29931346
TNNT3	Distal arthorgryposis type 2B	1	From birth, joint contracture feet + hands, camptodactylia, dysmorphia	0	Symptomatic and palliative treatment (orthopedic surgery, physiotherapy, ergotherapy)	2	1	C	4	12865991 25337069 21402185
TNPO3	LGMD1F / LGMD D2 TNP03-related	2	Variable age onset, proximal and distal muscle weakness, respiratory failure	0	Symptomatic treatment	1	2	C	5	23667635 23543484
TNXB	Ehlers-Danlos syndrome due to tenascin X deficiency	1	Hyperextensibility plus skin fragility, velvety skin, upapyratic scars, joint hyperlaxity, spontaneaous bruising	0	Symptomatic treatment	1	2	E	4	28306229 27582382 23768946
TOR1AIP1	LGMD2Y / TOR1AIP1-related myopathy	3	From 10-20 years, weakness plus slowly progressive muscle atrophy, stiff spine, retractions, limited respiratory function, mild cardiomyopathy more or less cardiac arrest	0	Symptomatic treatment	1	2	E	6	24856141
TPM2	Nemaline Myopathy 4 CAP myopathy 2 Distal arthrogryposis multiplex congenita type 1 Distal arthrogryposis type 2B	2	Muscle weakness of the hands and feet, discreet respiratory damage, slowly progressive	0	Symptomatic treatment ( orthopedic surgery, physiotherapy), respiratory assistance	1	1	C	4	24692096
TPM3	Nemaline Myopathy 1 Congenital myopathy with fiber-type disproportion CAP myopathy 1	2	Begins at birth/ 1st year, hypotonia, minor to severe generalized muscle weakness if AR, moderate to severe respiratory damage	0	Symptomatic treatment +/- respiratory assistance +/- palliative treatment	1	2	C	4	24692096
TRAPPC11	LGMD2S / LGMD R18 TRAPPC11-related	1	Slowly progressive muscle weakness	0	Symptomatic treatment + orthopedic surgery	1	1	E	3	24843229 23830518
TRIM32	LGMD2H / LGMD R8 Tripartite motif containing protein 32-related	2	Beginning 20-30 years, slowly progressive muscle weakness more or less respiratory	0	Symptomatic treatment	1	1	C	4	30823891 11822024 25351777
TRIP4	Muscular dystrophy, congenital, davignon-chauveau type	3	Severe respiratory failure frequent cardiac involvement	0	Symptomatic treatment + orthopedic surgery	2	1	E	6	27008887 26924529
TRPV4	Congenital distal spinal muscular atrophy, non progressive	1	Neonatal onset, atrophy + stable and distal muscle weakness in the lower limbs, bending joint contractures in the lower limbs, bladder and intestinal dysfunction	0	Symptomatic and palliative treatment (orthopedic surgery, physiotherapy, ergotherapy)	2	1	B	4	25900305 24789864
TTN	EOMFC - Salih myopathy Early-Onset Myopathy with Fatal Cardiomyopathy	3	Congenital or infantile muscle weakness with axial and distal joint contractures cardiomyopathy adolescence lethal	0	Cardiac monitoring / pacemaker	2	3	A	8	24980681
	Congenital myopathy with cores and cardiopathy	2	Congenital or infantile muscle weakness, cardiomyopathy	0	Cardiac monitoring / nocturnal ventilation / pacemaker.	2	3	E	7	24980681
	Congenital myopathy with central nuclei	2	Axial weakness respiratory involvment rare cardiomyopathy	0	Nocturnal ventilation / Cardiac monitoring	2	3	C	7	24980681
	Congenital myopathy with arthrogryposis multiple	2	Birth - pre natal severe functional retraction involment	0	Symptomatic treatment, cardiac monitoring, orthopedic surgery	0	1	C	3	24980681
	TMD ("Tibial muscular dystrophy")	2	Early adult-onset, proximal involment with evolution	0	Eymptomatic treatment, cardiac monitoring	1	3	B	6	24980681
	Emery-Dreifuss muscular dystrophy-like	2	Early-onset cardiac involment and severe retraction	0	Nocturnal ventilation / Cardiac monitoring	2	3	A	7	24980681 27854229 17444505
	LGMD 2J / LGMDR10 Titin-related	3	Severe proximal weaknes respiratory involment	0	Cardiac monitoring / pacemaker	2	3	A	8	15728284 20571043
	TMD ("Tibial muscular dystrophy")	1	late adult-onset, tibialis anterior weakness.	0	symptomatic treatment, cardiac monitoring.	1	3	B	2	29435569
	HMERF	3	Adult onset (average age of approximately 35 years), distal or proximal muscle weakness, respiratory insufficiency around 50 years, rare cardiac involment.	0	Cardiac monitoring and non-invasive ventilation	2	3	B	8	29435569 22577215 15728284 20571043
	LGMD 2J with cardiomyopathy / LGMDR10 Titin-related	2	Variable proximal weakness and cardiomyotpathy	0	Nocturnal ventilation / Cardiac monitoring	2	3	A	7	29435569 15728284 20571043 29691892 29139381
VCP	Inclusion body myopathy with early-onset Paget disease and frontotemporal dementia 1 Charcot-Marie-Tooth disease, type 2Y	2	Adult onset, proximodistal muscle weakness, Paget's disease of the bone, dementia, respiratory failure	0	Paliative treatment	1	3	C	6	18845250
YARS2	Myopathy, lactic acidosis, and sideroblastic anemia 2	3	Childhood, progressive exercise intolerance, sideroblastic anaemia, lactic acidosis, mitochondrial muopathy, cardiomyopathy plus respiratory failure : early death	0	Symptomatic treatment	0	0	E	3	20598274 24430573 30026338
ZBTB42	Lethal congenital contracture syndrome 6	3	Fetal lethal form, IUCN with joint contractions, stomach absence, hydramnios	0	Symptomatic and palliative treatment	0	0	E	3	25055871
ZC4H2	Wieacker-Wolff syndrome	2	Neonatal, arthrogrypose, muscle weakness --> +/- neonatal respiratory distress, dysmorphia, intellectual impairment + psychomotor retardation, camptodactylia, hip dislocation, scoliosis, foot bots, convulsion, spasticity.	0	Symptomatic and palliative treatment (orthopedic surgery, physiotherapy, ergotherapy).	1	1	C	4	23623388 26056227 28345801
